# Supplementary material for: Tissue-specific amino acid accumulation in Cynomorium songaricum stem and epidermis responds to distinct water and soil cues
Source: PLoS One. 2026 Jul 24;21(7):e0354162. doi: 10.1371/journal.pone.0354162 (PMC13399338; doi:10.1371/journal.pone.0354162)
Supplement: S1 Table — This file is in XLSX format and contains detailed information of 33 sampling sites in this study, including sample number, sampling site, longitude, latitude, altitude (m) and remarks. (XLSX) [file pone.0354162.s001.xlsx]

## Sheet: Sheet1
Table of Sample Collection Information
No.	Sampling Site	Longitude	Latitude	Altitude/m	Remarks
S1	Hanwula	105°45'34.09"	40°10'57.96"	1091	Alxa Left Banner
S2	Aolunbulege Xining Wusu	105°26'49.52"	40°45'27.91"	1184
S3	Yingen	104°42'00.46"	41°23'07.20"	757
S4	Qinggele Tu	105°15'29.61"	40°07'35.00"	1345
S5	Tugeli Gaicha	105°26'33.73"	39°32'29.65"	1080
S6	Hetun Naoer	105°02'14.86"	39°17'32.24"	1202
S7	Haotan Naori	105°09'10.99"	39°10'45.46"	1212
S8	Hashiha (1)	103°45'27.58"	38°17'47.41"	1347
S9	Hashiha (2)	103°43'58.36"	38°21'38.73"	1399
S10	Temotu Gaicha	105°07'35.82"	38°37'53.55"	1289
S11	Chahan Buluge Gaicha	104°37'48.51"	38°23'33.57"	1317
S12	Chengqing Temple	104°50'38.79"	38°05'19.76"	1333
S13	Chaogetu Hure Wulanquanji Gaicha	105°09'08.96"	38°09'31.62"	1316
S14	Tengger Town Temowula Gaicha	104°45'10.19"	37°45'25.97"	1437
S15	Wenduerletu Town Wulantaolegai Gaicha	104°19'19.14"	37°29'05.49"	1683
S16	Tengger Wulanhada Gaicha	104°58'49.58"	37°36'40.63"	1272
S17	Barun Bieli Kebo Namuge Gaicha	105°27'34.79"	38°37'43.68"	1283
S18	Norigong Durjile Gaicha	104°53'20.92"	40°05'54.97"	1366
S19	Tamusu Hushuqi Gaicha	103°32'21.81"	40°43'10.99"	1290	Alxa Right Banner
S20	Tamusu Engel Wusu Gaicha	103°50'14.81"	41°02'59.71"	1268
S21	Alaten Aobao Bayan Tala Gaicha	104°04'11.17"	40°09'49.39"	1392
S22	Mandula Sum Hudehuduge Gaicha	103°55'01.64"	40°10'28.88"	1526
S23	Mandula Sum Shalin Huduge Gaicha	103°56'33.10"	39°27'36.29"	1238
S24	Yabrai Town Bayansongbuler Gaicha	103°04'59.21"	39°37'58.98"	1238
S25	Bayan Gaole Sum Bayan Gaole Gaicha	101°50'31.27"	38°59'10.18"	1370
S26	Alaten Chaoge Sum Sanjing Gaicha	100°45'57.73"	39°36'37.84"	1500
S27	Alaten Chaoge Sum Chayutongge Gaicha	101°27'13.80"	39°12'30.01"	1417
S28	Badain Jaran Arimadao Gaicha	101°44'06.83"	39°30'09.32"	1352
S29	Wentugaoer Sum Bayan Gaole Gaicha	103°01'57.72"	41°21'51.03"	836	Ejina Banner
S30	Dalai Hubu Town Wulangerile Gaicha (Wild)	101°04'06.15"	41°44'07.68"	872
S31	Dalai Hubu Town Wulangerile Gaicha (Artificially Cultivated)	101°04'02.00"	41°44'08.89"	943
S32	Dongfeng Town Eken Chagan Gaicha	100°40'07.68"	41°24'51.53"	1006
S33	Subenaoer Sum Ceke Gaicha	101°16'22.42"	42°20'37.76"	900
