# Supplementary material for: Tissue-specific amino acid accumulation in Cynomorium songaricum stem and epidermis responds to distinct water and soil cues
Source: PLoS One. 2026 Jul 24;21(7):e0354162. doi: 10.1371/journal.pone.0354162 (PMC13399338; doi:10.1371/journal.pone.0354162)
Supplement: S2 Table — This file is in XLSX format and contains the reference and basis for the determination methods of 28 soil sample detection indicators, including detection indicator items and their corresponding standard method references. (XLSX) [file pone.0354162.s002.xlsx]

## Sheet: Sheet1
Reference and Basis for Soil Sample Determination Method
Detection Indicators	Reference and Basis
As(mg/kg)	HJ 680-2013
pH	LY/T 1239-1999
Electrical Conductivity(μS/cm)	LY/T 1251-1999
Ca(%)	NY/T 296-1995
Cd(mg/kg)	GB/T 17141-1997
Cr(mg/kg)	HJ 491-2019
Al(%)	National Agricultural Technology Extension and Service Center. Technical Specifications for Soil Analysis (2nd Edition). 16.3
Mg(%)	NY/T 296-1995
Na(%)	NY/T 296-1995
Pb(mg/kg)	HJ 491-2019
Total Nitrogen(%)	LY/T 1228-2015
Total Potassium(%)	LY/T 1234-2015
Total Phosphorus(%)	LY/T 1232-2015
Water-Soluble Calcium(mg/kg)	LY/T 1251-1999
Water-Soluble Potassium(mg/kg)	LY/T 1251-1999
Water-Soluble Sodium(mg/kg)	LY/T 1251-1999
Water-Soluble Salts(mg/kg)	LY/T 1251-1999
Available Potassium(mg/kg)	LY/T 1234-2015
Fe(%)	LY/T 3129-2019
Organic Matter	LY/T 1237-1999
Available Phosphorus(mg/kg)	LY/T 1232-2015
Co(mg/kg)	HJ 832-2017
Ti(%)	HJ 832-2017
Hg(mg/kg)	HJ 680-2013
Ammonium Nitrogen (mg/kg)	LY/T 1228-2015
Chloride Ion(mg/kg)	DB 37/T 1897-2011
Nitrate Nitrogen(mg/kg)	DB 37/T 1897-2011
