# Supplementary material for: Tissue-specific amino acid accumulation in Cynomorium songaricum stem and epidermis responds to distinct water and soil cues
Source: PLoS One. 2026 Jul 24;21(7):e0354162. doi: 10.1371/journal.pone.0354162 (PMC13399338; doi:10.1371/journal.pone.0354162)
Supplement: S3 Table — This file is in XLSX format and contains the reference and basis for the determination methods of 17 water sample detection indicators, including detection indicator items and their corresponding standard method references. (XLSX) [file pone.0354162.s003.xlsx]

## Sheet: Sheet1
Reference and Basis for Water Sample Determination Methods
Detection Indicators	Reference and Basis
pH	GB/T 6920-1986
Electrical Conductivity（uS/cm）	Methods for Monitoring and Analysis of Water and Wastewater 3.1.9-2003
Ca(mg/L)	HJ 776-2015
K(mg/L)	HJ 776-2015
Na(mg/L)	HJ 700-2014
Mg(mg/L)	HJ 776-2015
Cr(mg/L)	HJ 700-2014
As(mg/L)	HJ 700-2014
Total Dissolved Solids(mg/L)	HJ/T 51-1999
Carbonate Ion(mg/L)	Institute of Soil Science, Chinese Academy of Sciences. Soil Physical and Chemical Analysis. Shanghai Scientific and Technical Publishers, 1978, pp. 208-210
Bicarbonate Ion(mg/L)	Institute of Soil Science, Chinese Academy of Sciences. Soil Physical and Chemical Analysis. Shanghai Scientific and Technical Publishers, 1978, pp. 208-210
Fluoride Ion(mg/L)	HJ 84-2016
Phosphate Ion(mg/L)	HJ 84-2016
Sulfate Ion(mg/L)	HJ 84-2016
Chloride Ion(mg/L)	HJ 84-2016
Nitrate Ion(mg/L)	HJ 84-2016
