# Supplementary material for: Tissue-specific amino acid accumulation in Cynomorium songaricum stem and epidermis responds to distinct water and soil cues
Source: PLoS One. 2026 Jul 24;21(7):e0354162. doi: 10.1371/journal.pone.0354162 (PMC13399338; doi:10.1371/journal.pone.0354162)
Supplement: S4 Table — This file is in XLSX format and contains the detection data of 17 amino acid contents in 33 C. songaricum stem samples, including sample number and the content of each amino acid. (XLSX) [file pone.0354162.s004.xlsx]

## Sheet: Sheet1
Amino Acid Content in Cynomorium songaricum Stems
No.	Asp	Thr	Ser	Glu	Gly	Ala	Val	Met	Ile	Leu	Tyr	Phe	His	Lys	Pro	Arg	Cys
S1	1.04	0.041	0.05	0.27	0.039	0.046	0.035	0.006	0.025	0.052	0.029	0.039	0.031	0.055	1.18	0.042	0.023
S2	0.35	0.041	0.058	0.25	0.052	0.088	0.054	0.007	0.041	0.075	0.036	0.051	0.033	0.082	1.1	0.066	0.024
S3	1.55	0.051	0.078	0.48	0.064	0.06	0.064	0.01	0.048	0.083	0.05	0.056	0.06	0.1	1.48	0.11	0.022
S4	0.3	0.076	0.085	0.29	0.09	0.101	0.1	0.015	0.076	0.123	0.047	0.085	0.064	0.129	0.84	0.112	0.034
S5	0.49	0.03	0.05	0.37	0.045	0.065	0.049	0.007	0.038	0.062	0.031	0.04	0.034	0.07	1.57	0.084	0.025
S6	0.3	0.042	0.059	0.26	0.059	0.065	0.063	0.01	0.049	0.084	0.035	0.054	0.04	0.088	0.99	0.066	0.023
S7	0.15	0.034	0.03	0.33	0.036	0.067	0.05	0.011	0.033	0.052	0.027	0.03	0.043	0.049	0.06	0.058	0.023
S8	0.6	0.036	0.051	0.33	0.045	0.05	0.048	0.007	0.036	0.062	0.031	0.04	0.03	0.062	1.2	0.062	0.023
S9	0.23	0.053	0.068	0.26	0.069	0.091	0.075	0.014	0.056	0.093	0.038	0.063	0.046	0.099	0.98	0.087	0.039
S10	0.65	0.063	c	0.32	0.07	0.083	0.067	0.018	0.051	0.093	0.047	0.06	0.056	0.106	1.09	0.089	0.019
S11	1.08	0.021	0.052	0.41	0.041	0.046	0.042	0.005	0.033	0.056	0.027	0.036	0.036	0.063	1.11	0.048	0.015
S12	0.27	0.028	0.051	0.21	0.042	0.047	0.042	0.01	0.031	0.054	0.028	0.033	0.031	0.063	1.44	0.05	0.021
S13	0.57	0.059	0.076	0.38	0.062	0.071	0.072	0.008	0.049	0.085	0.033	0.054	0.038	0.085	2.03	0.067	0.042
S14	0.26	0.034	0.04	0.21	0.042	0.046	0.057	0.012	0.036	0.059	0.028	0.039	0.028	0.057	1	0.057	0.038
S15	0.36	0.038	0.053	0.26	0.052	0.057	0.071	0.011	0.047	0.077	0.034	0.047	0.038	0.078	1.91	0.061	0.032
S16	0.53	0.046	0.065	0.36	0.05	0.059	0.054	0.009	0.037	0.071	0.044	0.046	0.034	0.071	1.4	0.086	0.042
S17	1.29	0.037	0.067	0.45	0.059	0.061	0.067	0.016	0.052	0.088	0.042	0.056	0.052	0.097	1.71	0.084	0.026
S18	0.69	0.05	0.066	0.52	0.062	0.076	0.075	0.013	0.059	0.1	0.04	0.063	0.047	0.1	1.51	0.08	0.027
S19	0.53	0.034	0.047	0.25	0.047	0.055	0.048	0.007	0.036	0.063	0.023	0.04	0.039	0.071	1.17	0.052	0.024
S20	0.96	0.029	0.057	0.43	0.049	0.062	0.048	0.009	0.036	0.07	0.028	0.045	0.041	0.074	1.67	0.065	0.016
S21	0.75	0.062	0.088	0.44	0.077	0.092	0.076	0.007	0.06	0.106	0.05	0.068	0.058	0.12	1.87	0.106	0.015
S22	1.44	0.056	0.055	0.35	0.046	0.063	0.061	0.013	0.044	0.069	0.026	0.043	0.04	0.073	1.49	0.055	0.011
S23	0.68	0.043	0.053	0.24	0.042	0.054	0.045	0.006	0.031	0.06	0.028	0.037	0.028	0.06	1.21	0.041	0.028
S24	0.72	0.048	0.084	0.41	0.055	0.064	0.044	0.01	0.031	0.068	0.047	0.046	0.034	0.077	1.46	0.1	0.034
S25	1.09	0.055	0.065	0.76	0.054	0.063	0.057	0.009	0.039	0.068	0.036	0.043	0.038	0.078	2.24	0.083	0.031
S26	0.59	0.055	0.07	0.44	0.067	0.074	0.073	0.01	0.052	0.088	0.052	0.056	0.045	0.094	1.64	0.12	0.034
S27	0.67	0.062	0.09	0.36	0.073	0.084	0.071	0.017	0.049	0.098	0.061	0.069	0.057	0.11	1.24	0.16	0.036
S28	1.15	0.065	0.08	0.54	0.063	0.079	0.082	0.016	0.058	0.097	0.047	0.059	0.049	0.101	1.47	0.101	0.025
S29	0.33	0.061	0.09	0.35	0.082	0.11	0.093	0.013	0.067	0.12	0.047	0.074	0.059	0.12	1.83	0.11	0.043
S30	0.66	0.05	0.071	0.32	0.069	0.088	0.072	0.009	0.047	0.091	0.057	0.061	0.056	0.1	1.95	0.13	0.042
S31	0.7	0.048	0.071	0.33	0.069	0.073	0.064	0.015	0.049	0.093	0.039	0.063	0.047	0.1	0.86	0.076	0.015
S32	0.35	0.057	0.072	0.32	0.062	0.11	0.067	0.012	0.057	0.094	0.047	0.06	0.053	0.101	1.6	0.14	0.025
S33	0.8	0.049	0.066	0.47	0.069	0.07	0.069	0.011	0.047	0.088	0.045	0.059	0.056	0.1	1.62	0.11	0.031
