# Supplementary material for: Tissue-specific amino acid accumulation in Cynomorium songaricum stem and epidermis responds to distinct water and soil cues
Source: PLoS One. 2026 Jul 24;21(7):e0354162. doi: 10.1371/journal.pone.0354162 (PMC13399338; doi:10.1371/journal.pone.0354162)
Supplement: S5 Table — This file is in XLSX format and contains the detection data of 17 amino acid contents in 33 C. songaricum epidermis samples, including sample number and the content of each amino acid. (XLSX) [file pone.0354162.s005.xlsx]

## Sheet: Sheet1
Amino acid content in the epidermis of C. songaricum
No.	Asp	Thr	Ser	Glu	Gly	Ala	Val	Met	Ile	Leu	Tyr	Phe	His	Lys	Pro	Arg	Cys
S1	0.89	0.044	0.059	0.29	0.066	0.073	0.066	0.01	0.05	0.087	0.04	0.058	0.054	0.1	0.84	0.09	0.016
S2	0.51	0.06	0.074	0.36	0.083	0.091	0.076	0.009	0.066	0.105	0.057	0.072	0.056	0.12	1.13	0.14	0.017
S3	0.42	0.071	0.093	0.37	0.097	0.11	0.09	0.017	0.077	0.13	0.055	0.084	0.063	0.14	1.37	0.12	0.023
S4	0.3	0.079	0.097	0.34	0.092	0.14	0.082	0.016	0.071	0.12	0.059	0.094	0.062	0.13	1.22	0.19	0.025
S5	0.69	0.074	0.097	0.54	0.097	0.13	0.112	0.02	0.083	0.13	0.062	0.091	0.069	0.15	1.68	0.22	0.013
S6	0.51	0.062	0.078	0.31	0.079	0.08	0.085	0.025	0.073	0.12	0.05	0.073	0.05	0.12	0.61	0.1	0.016
S7	0.26	0.089	0.086	0.43	0.1	0.13	0.088	0.016	0.073	0.12	0.074	0.079	0.075	0.11	0.1	0.16	0.03
S8	0.72	0.05	0.08	0.35	0.075	0.076	0.066	0.015	0.055	0.09	0.049	0.064	0.059	0.1	1.27	0.08	0.016
S9	0.54	0.078	0.088	0.31	0.096	0.1	0.085	0.016	0.073	0.12	0.066	0.1	0.079	0.12	0.85	0.1	0.015
S10	0.58	0.096	0.11	0.38	0.11	0.13	0.1	0.015	0.086	0.15	0.078	0.11	0.077	0.16	0.97	0.15	0.022
S11	0.86	0.059	0.074	0.45	0.074	0.073	0.074	0.014	0.06	0.099	0.057	0.069	0.061	0.12	1.35	0.24	0.015
S12	0.4	0.071	0.092	0.34	0.082	0.087	0.088	0.015	0.072	0.12	0.053	0.08	0.06	0.13	1.21	0.11	0.017
S13	0.55	0.075	0.097	0.45	0.087	0.102	0.085	0.021	0.072	0.13	0.05	0.076	0.057	0.13	2.12	0.13	0.012
S14	0.33	0.085	0.097	0.32	0.1	0.11	0.096	0.016	0.082	0.14	0.053	0.103	0.085	0.14	0.84	0.13	0.029
S15	0.36	0.055	0.074	0.28	0.072	0.075	0.069	0.009	0.057	0.09	0.048	0.064	0.052	0.1	1.67	0.09	0.025
S16	0.6	0.078	0.1	0.47	0.085	0.093	0.079	0.015	0.065	0.11	0.064	0.084	0.056	0.12	1.53	0.17	0.025
S17	1.12	0.079	0.119	0.45	0.084	0.092	0.067	0.017	0.047	0.107	0.06	0.075	0.057	0.12	1.36	0.13	0.029
S18	0.56	0.077	0.094	0.59	0.094	0.103	0.095	0.017	0.078	0.13	0.048	0.086	0.064	0.14	1.61	0.13	0.018
S19	0.5	0.052	0.065	0.31	0.075	0.085	0.072	0.012	0.059	0.1	0.04	0.071	0.058	0.11	1.3	0.1	0.017
S20	1.02	0.043	0.074	0.6	0.072	0.089	0.063	0.01	0.054	0.097	0.039	0.062	0.058	0.11	1.9	0.16	0.01
S21	0.75	0.09	0.11	0.45	0.13	0.13	0.12	0.037	0.1	0.17	0.073	0.1	0.073	0.18	0.87	0.15	0.022
S22	1.46	0.101	0.109	0.49	0.099	0.113	0.104	0.016	0.082	0.14	0.05	0.086	0.087	0.15	1.56	0.13	0.016
S23	0.76	0.051	0.064	0.27	0.064	0.072	0.056	0.015	0.053	0.09	0.027	0.046	0.046	0.1	1.3	0.09	0.016
S24	0.59	0.08	0.1	0.45	0.1	0.11	0.093	0.017	0.081	0.14	0.075	0.091	0.067	0.16	1.18	0.28	0.019
S25	1.07	0.083	0.11	0.72	0.083	0.092	0.076	0.015	0.065	0.11	0.055	0.075	0.063	0.13	2.23	0.18	0.019
S26	0.75	0.059	0.091	0.35	0.074	0.072	0.065	0.014	0.053	0.093	0.051	0.067	0.057	0.11	1.16	0.08	0.017
S27	0.8	0.082	0.1	0.44	0.1	0.11	0.11	0.016	0.084	0.14	0.05	0.081	0.082	0.16	1.13	0.24	0.017
S28	1.01	0.073	0.096	0.52	0.1	0.12	0.095	0.013	0.079	0.14	0.073	0.11	0.073	0.14	1.13	0.17	0.018
S29	0.25	0.06	0.076	0.27	0.073	0.1	0.071	0.015	0.059	0.1	0.048	0.076	0.064	0.1	0.98	0.1	0.022
S30	0.16	0.054	0.053	0.28	0.06	0.083	0.061	0.013	0.045	0.072	0.042	0.047	0.044	0.06	0.06	0.08	0.018
S31	0.57	0.064	0.081	0.38	0.09	0.099	0.098	0.013	0.071	0.12	0.059	0.075	0.06	0.13	1.1	0.15	0.016
S32	0.27	0.068	0.082	0.29	0.078	0.11	0.067	0.013	0.058	0.11	0.049	0.088	0.064	0.11	0.97	0.17	0.019
S33	0.93	0.065	0.083	0.47	0.079	0.077	0.073	0.015	0.061	0.11	0.061	0.077	0.064	0.12	1.3	0.25	0.022
