# Supplementary material for: Tissue-specific amino acid accumulation in Cynomorium songaricum stem and epidermis responds to distinct water and soil cues
Source: PLoS One. 2026 Jul 24;21(7):e0354162. doi: 10.1371/journal.pone.0354162 (PMC13399338; doi:10.1371/journal.pone.0354162)
Supplement: S6 Table — This file is in XLSX format and contains the test data of 27 physicochemical indicators for 33 soil samples, including sample number, heavy metal content, pH value, electrical conductivity, macroelement content, organic matter, and available nutrient content. (XLSX) [file pone.0354162.s006.xlsx]

## Sheet: Sheet1
Soil test results
No.	Arsenic (As) (mg/kg)	pH value (pH)	Electrical Conductivity (EC) (μS/cm)	Calcium (Ca) (%)	Cadmium (Cd) (mg/kg)	Chromium (Cr) (mg/kg)	Aluminum (Al) (%)	Magnesium (Mg) (%)	Sodium (Na) (%)	Lead (Pb) (mg/kg)	Total Nitrogen (TN) (%)	Total Potassium (TK) (%)	Total Phosphorus (TP) (%)	Water-Soluble Calcium (WS-Ca) (mg/kg)	Water-Soluble Potassium (WS-K) (mg/kg)	Water-Soluble Sodium (WS-Na) (mg/kg)	Water-Soluble Salts (mg/kg)	Available Potassium (AK) (mg/kg)	Iron (Fe) (%)	Organic Matter (OM) (%)	Available Phosphorus (AP) (mg/kg)	Cobalt (Co) (mg/kg)	Titanium (Ti) (%)	Mercury (Hg) (mg/kg)	Ammonium Nitrogen (NH₄⁺-N, on dry weight basis) (mg/kg)	Chloride Ion (Cl⁻) (mg/kg)	Nitrate Nitrogen (NO₃⁻-N) (mg/kg)
S1	10.17	8.85	429.5	1.99	0.1355	60.1	4.02	0.4035	1.7	20.45	0.0312	1.875	0.0477	68.3	66.15	330	1072.5	188.7	2.935	0.5165	17.24	8.28	0.339	0.0188	6.52	169.85	37.07
S2	12.75	8.65	947	2.74	0.0785	41.8	4.85	0.6465	2.04	18.85	0.0205	2.375	0.0392	338	37.1	667	2367.5	121	2.14	0.325	3.58	6.37	0.203	0.0229	1.99	337.5	6.94
S3	10.91	8.5	2114.5	2.05	0.0907	49.6	4.35	0.5145	2.15	16.4	0.0218	2.07	0.0513	302.5	104.05	1834.5	5282.5	234.5	2.485	0.298	7.1	7.19	0.264	0.016	3.24	1459.5	118.55
S4	9.69	9.19	399.5	2.13	0.0859	75.3	3.64	0.483	1.76	17.55	0.0198	2.015	0.043	97.1	82.4	294.7	1000	304	3.29	0.39	9.03	8.42	0.267	0.0207	1.57	155.6	4.58
S5	9.67	8.73	729	1.89	0.0817	51.9	4.33	0.4505	1.87	20.35	0.0217	2.44	0.0351	418.5	54.55	386.5	1822.5	205.5	2.425	0.353	4.26	6.95	0.273	0.017	2.37	168.4	18.78
S6	8.59	9.04	772	1.81	0.0671	50.6	4.51	0.3215	1.93	18.6	0.019	2.655	0.034	85	161	647	1932	471.5	2.155	0.3955	3.53	6.28	0.192	0.0147	0.66	250.55	0.66
S7	9.92	9	872.5	2.37	0.1554	58.2	4.17	0.568	2.15	18.25	0.0247	2.48	0.0422	168.5	147	665.5	2180	342	2.32	0.512	6.63	6.34	0.205	0.0138	1.32	289	22.4
S8	8.59	8.87	342.5	1.46	0.0645	55.5	3.67	0.3785	1.73	15.65	0.0198	2.05	0.0352	43.7	124.85	215.6	856	457	2.27	0.4285	8.92	6.03	0.172	0.0133	1.56	102.3	7.85
S9	9.18	9.33	55.7	1.87	0.0646	55.4	3.6	0.452	1.83	16.2	0.0064	2.09	0.0328	5.7	21.71	38.6	139.5	248	2.465	0.128	1.73	6.26	0.185	0.0116	0.25	14.65	1.97
S10	8.5	8.82	122.9	0.95	0.0494	54	3.77	0.352	1.82	14.25	0.0122	2.265	0.0285	23.9	62.3	60	307.6	459	2.265	0.18	9.38	5.47	0.183	0.0111	1.57	40.61	5.71
S11	9.77	8.73	126.9	0.96	0.055	50.7	3.5	0.3105	1.73	14.85	0.0174	2.225	0.0257	40.4	52.9	45.8	318	326.5	2.135	0.2615	2.81	5.3	0.198	0.0086	1.24	56.75	10.2
S12	9.59	9.07	61.7	0.91	0.0504	61.2	3.49	0.3385	1.78	15.6	0.0108	2.195	0.0242	13.3	34.35	27.6	154.5	309.5	2.415	0.1574	2.35	5.24	0.209	0.0091	0.74	7.09	5.77
S13	11.45	8.72	809	2.19	0.0631	57	3.24	0.5345	1.69	15.6	0.0334	2.17	0.0213	213.4	251.05	459.3	2024.5	669	2.53	0.487	5.05	6.13	0.217	0.0153	1.98	327.15	92.1
S14	11.5	8.67	301	1.26	0.0667	61.4	3.57	0.4295	1.68	17.25	0.0139	2.245	0.0235	142.2	33.65	140.3	751	172.5	2.435	0.2285	3.02	5.97	0.187	0.0125	1.08	133.2	1.25
S15	10.52	8.95	149.5	2.36	0.105	62.6	3.01	0.369	1.75	19.75	0.0285	2.34	0.0421	84	44.2	58.6	373.5	165.5	2.815	0.536	4.56	7.24	0.215	0.0153	1.66	8.56	11.93
S16	9.13	8.79	278.5	1.52	0.0648	59.9	3.48	0.272	1.56	16.8	0.0181	2.14	0.0301	53.4	58.65	177.9	697	287.5	2.575	0.278	1.74	5.92	0.209	0.0147	1.24	89.45	13.45
S17	5.31	8.95	125.2	1.38	0.0619	61.7	3.66	0.293	1.79	17.6	0.0262	2.31	0.0422	39.2	85.4	34.1	313.5	389	2.735	0.425	45.05	6.09	0.243	0.011	1.39	23.49	13.57
S18	8.19	9.29	240.5	1.67	0.0708	54.9	3.8	0.331	1.97	17.05	0.0166	2.1	0.0384	19.6	42.2	194.5	600	291	2.52	0.315	5.5	6.2	0.226	0.0099	1.32	98	2.15
S19	7.73	8.9	379.5	2.1	0.0841	74.2	3.84	0.3075	1.85	19.75	0.0115	1.865	0.0461	89.3	23.3	273	947.5	94.1	3.14	0.244	3.85	7.25	0.253	0.0116	1.61	135.8	7.29
S20	10.35	8.86	187.4	1.69	0.0759	60.3	3.56	0.224	1.44	14.75	0.0113	1.755	0.0341	48.5	34.3	116.2	471	191	2.535	0.2385	1.6	6.34	0.227	0.1265	1.25	66.75	16.8
S21	7.66	9.08	85.1	1.71	0.0773	56.5	3.31	0.3295	1.73	16.2	0.0174	1.985	0.0373	14	31.7	48.5	213	186.5	2.62	0.368	3.35	6.43	0.224	0.0158	0.58	13.01	11.2
S22	6.29	8.81	73.8	1.95	0.0722	70.8	3.58	0.2775	1.6	15.9	0.017	1.835	0.0356	36.4	27.55	24.6	184.5	202.5	2.975	0.255	1.52	7.18	0.281	0.0163	1.75	7.99	9.01
S23	4.29	8.39	94.7	0.72	0.0635	49.6	3.27	0.1032	1.42	15.65	0.0115	1.615	0.026	44.1	36.4	30.1	336	172	2.24	0.179	2.6	5.46	0.208	0.0084	1.81	22.29	10.8
S24	7.28	8.66	202.5	1.11	0.1052	58.9	3.22	0.0725	1.31	17.15	0.0166	1.56	0.0363	105.7	55.9	70.8	507.5	181.5	2.63	0.3655	6.41	6.68	0.243	0.0168	1.32	13.98	4.55
S25	9.15	8.68	392	2.3	0.1023	48	3.75	0.3795	1.2	19.7	0.0166	1.955	0.0338	137.5	26.85	240	980	73.9	2.31	0.3075	4.19	6.54	0.19	0.0127	2.15	90.4	65.25
S26	5.7	9.32	590	2.44	0.0971	75	3.94	0.4435	1.6	19.3	0.0137	1.77	0.0425	69.2	38.25	503	1476	189	3.165	0.2475	4.78	8.57	0.214	0.0108	1.83	324	10.29
S27	7.19	9.32	65.8	2.74	0.1175	73.9	3.98	0.5365	1.63	21.95	0.0123	1.99	0.0335	87.8	20.95	455.4	1347	88.4	3.5	0.23	1.43	8.94	0.247	0.0142	1.74	201.65	0.69
S28	9.47	9.37	103.5	2.47	0.1057	73.7	3.87	0.604	1.52	18.9	0.0073	1.835	0.0382	80.8	12.55	37.3	258	82.8	2.98	0.211	2.21	8.79	0.208	0.0112	0.83	4.53	2.08
S29	8.56	8.49	1274.5	1.84	0.0623	41.2	3.74	0.361	1.54	18.7	0.0418	2.005	0.0432	292	261	847	3184	484.5	1.86	0.6735	20.8	5.63	0.169	0.0088	1.86	445.5	71
S30	6.87	8.33	1742	2.88	0.0899	80.3	3.49	0.5645	1.31	16.3	0.0351	1.72	0.0583	653.5	305.5	812	4352.5	443	2.805	0.6005	7.81	8.74	0.213	0.0229	3.15	538.5	145.15
S31	8.52	8.4	1889	3.16	0.0854	74.2	3.48	0.6675	1.53	15.8	0.0389	1.715	0.0536	559	318.5	1109	4735	514	2.655	0.6375	11.08	8.19	0.191	0.0158	3.79	844	43.9
S32	8.33	8.89	1180	3.11	0.1037	88.4	2.92	0.5145	1.32	17.6	0.0162	1.52	0.0562	229.5	62.3	776	2950	124.1	3.235	0.311	2.04	9.51	0.235	0.014	0.83	536	2.86
S33	8.91	8.83	604	2.29	0.1025	54	4.39	0.3035	2.16	15.7	0.0126	1.89	0.0473	287	30.3	314	1510	86.6	2.75	0.309	1.65	7.46	0.308	0.0092	1.33	215.5	18.84
