# Supplementary material for: Tissue-specific amino acid accumulation in Cynomorium songaricum stem and epidermis responds to distinct water and soil cues
Source: PLoS One. 2026 Jul 24;21(7):e0354162. doi: 10.1371/journal.pone.0354162 (PMC13399338; doi:10.1371/journal.pone.0354162)
Supplement: S7 Table — This file is in XLSX format and contains the test data of 16 physicochemical indicators for 33 water samples, including sample number, pH value, electrical conductivity, ion content, heavy metal content, total salt content, and other water quality indicators. (XLSX) [file pone.0354162.s007.xlsx]

## Sheet: Sheet1
Water sample test results
No.	pH value (pH)	Electrical Conductivity (EC) (μS/cm)	Calcium (Ca) (mg/L)	Potassium (K) (mg/L)	Sodium (Na) (mg/L)	Magnesium (Mg) (mg/L)	Chromium (Cr) (mg/L)	Arsenic (As) (μg/L)	Total Salt Content (mg/L)	Carbonate Ion (CO₃²⁻) (mg/L)	Bicarbonate Ion (HCO₃⁻) (mg/L)	Fluoride (as F) (mg/L)	Phosphate Ion (PO₄³⁻) (mg/L)	Sulfate Ion (SO₄²⁻) (mg/L)	Chloride Ion (Cl⁻) (mg/L)	Nitrate (as N) (mg/L)
S1	8.44	1335	8.2	0.56	224	1.6	0.0028	65	667	/	333	3.03	0.531	164	139	9.18
S2	8.45	2860	22.1	1.13	443	11.9	0.0257	14.1	1426	/	191	0.173	/	715	365	9.79
S3	8.21	3560	108	3.06	431	43.2	0.0059	4.89	1784	/	148	0.173	/	847	391	25.9
S4	8.53	2030	69.3	3.85	238	12.7	0.0095	2.61	1019	/	86.8	2.81	/	595	258	1.5
S5	8.2	6860	163	16.8	927	92.1	0.0316	1.35	3440	/	249	/	/	1357	920	2.55
S6	8.52	1866	75.8	10.4	180	40.9	0.0034	0.87	933	/	100	0.51	/	519	357	8.15
S7	8.11	1147	51.4	9.36	94.6	27.4	0.0297	3.51	573	/	123	0.66	/	182	157	11
S8	7.68	2590	71.5	26.4	265	71.2	0.0012	0.99	1294	/	502	0.856	/	575	276	6.94
S9	8.16	1098	31.8	11.5	104	27.9	0.0195	1.16	549	/	466	1.85	/	327	172	21.4
S10	7.71	1181	67.8	10.5	52	45.6	0.0109	1.49	590	/	161	0.617	/	100	156	39.2
S11	8.15	933	34.6	8.14	73.7	18.4	0.0094	3.78	466	/	197	0.867	/	80	157	12
S12	7.8	1438	48.6	16.7	104	48.9	0.0038	3.02	718	/	307	1	/	189	170	12.3
S13	8.03	2120	78.9	5.09	195	41.5	0.0026	0.55	1059	/	159	1.96	/	386	273	16.9
S14	8.24	2970	49	7.19	366	31.9	0.0092	9.74	1485	/	275	1.36	/	565	376	10
S15	7.91	650	34.6	2	57.3	11.5	0.0024	0.27	325	/	165	0.864	/	81	98	8.11
S16	7.92	3720	97.3	18.1	406	58.4	0.0136	1.28	1861	/	256	0.173	/	676	530	14.5
S17	7.87	2200	59.3	6.36	234	62.8	0.0239	1.86	1103	/	509	2.24	/	410	201	32.3
S18	8.2	1799	51.5	11.2	195	23.5	0.0003	0.31	899	/	174	2.94	/	338	246	11.4
S19	7.93	14135	402	13.8	1504	98.1	0.0002	3.15	7075	/	194	/	/	2098	1731	/
S20	7.97	2350	130	18.6	203	66.9	0.004	8.12	1177	/	164	1.48	/	509	321	38.6
S21	8.18	2910	65.2	2.17	378	32.8	0.0036	1.59	1457	5.12	333	0.173	/	686	370	8.28
S22	8.66	3170	38.9	16.6	418	44.2	/	1.88	1588	19.9	434	1.24	/	489	386	19.9
S23	7.77	2930	98.3	49.4	334	33	0.0184	2.17	1467	/	266	1.06	/	512	355	22.5
S24	7.96	5230	108	8.89	665	55.1	0.003	1.37	2610	17.1	373	/	/	1293	509	115
S25	8.07	4970	202	4.92	465	144	0.0493	1.1	2480	/	116	0.173	/	1189	640	18.7
S26	7.82	4330	119	1.77	527	24.8	0.0006	2.59	2170	/	261	0.173	/	1034	544	1.14
S27	8.56	3450	72.3	3.59	432	31.4	0.011	1.01	1729	/	156	0.173	/	914	413	8.07
S28	8.48	4730	171	2.85	549	39.1	0.0158	1.17	2370	/	81.6	/	/	1174	663	11.5
S29	8.04	2100	48.5	16.1	257	21.1	/	4.98	1052	/	382	2.7	/	444	315	0.06
S30	7.57	1936	120	14.7	134	65.5	/	0.67	968	/	293	0.475	/	1068	136	0.14
S31	7.57	1936	120	14.7	134	65.5	/	0.67	968	/	293	0.475	/	1068	136	0.14
S32	7.86	1079	68.6	4.51	66.2	36.4	0.0003	0.57	539	/	232	0.364	/	300	120	0.58
S33	8.16	2740	136	1.17	293	16.1	0.0033	1.43	1370	/	107	0.173	/	1095	470	10.6
